# Supplementary material for: (E)-Methyl N′-[1-(4-hydroxy­phen­yl)ethyl­idene]hydrazinecarboxyl­ate
Source: Acta Crystallogr Sect E Struct Rep Online. 2008 Aug 6;64(Pt 9):o1675. doi: 10.1107/S1600536808024227 (PMC2960493; doi:10.1107/S1600536808024227)
Supplement: Supplementary file 2 [file e-64-o1675-Isup2.hkl]

#
# h,k,l, Fc-squared, Fo-squared, sigma(Fo-squared) and status flag
#
data_I
_shelx_title ' Y in Pbca'
_shelx_refln_list_code          4
_shelx_F_calc_maximum      225.68
_exptl_crystal_F_000       880.00
_reflns_d_resolution_high  0.8394
 
loop_
 _symmetry_equiv_pos_as_xyz
 'x, y, z'
 '-x+1/2, -y, z+1/2'
 '-x, y+1/2, -z+1/2'
 'x+1/2, -y+1/2, -z'
 '-x, -y, -z'
 'x-1/2, y, -z-1/2'
 'x, -y-1/2, z-1/2'
 '-x-1/2, y-1/2, z'
 
_cell_length_a    11.2532
_cell_length_b    10.4310
_cell_length_c    17.2263
_cell_angle_alpha  90.000
_cell_angle_beta   90.000
_cell_angle_gamma  90.000
 
_shelx_F_squared_multiplier     1.000
 
loop_
 _refln_index_h
 _refln_index_k
 _refln_index_l
 _refln_F_squared_calc
 _refln_F_squared_meas
 _refln_F_squared_sigma
 _refln_observed_status
   2   0   0     4077.70     4123.30     57.83 o
   4   0   0     2738.07     2490.77     26.76 o
   6   0   0       70.24       88.06      4.38 o
   8   0   0       32.28       31.32      3.31 o
  10   0   0       84.20       88.95      5.86 o
  12   0   0      238.56      251.14     11.01 o
   2   1   0     5512.06     5545.05     36.40 o
   4   1   0      127.82      123.81      1.84 o
   6   1   0     2044.68     2186.69     15.51 o
   8   1   0      143.22      112.10      6.54 o
  10   1   0       92.55       99.25      3.48 o
  12   1   0       17.50       21.76      2.88 o
   0   2   0    50929.51    50096.69    831.05 o
   2   2   0      953.26      777.19     23.88 o
   4   2   0     2849.00     2998.78     20.35 o
   6   2   0      692.76      739.61      6.45 o
   8   2   0     1702.66     1607.02     14.83 o
  10   2   0       11.13        9.13      2.27 o
  12   2   0      318.13      312.29      8.80 o
   2   3   0        1.53        3.27      1.30 o
   4   3   0       57.90       40.54      2.41 o
   6   3   0     6372.20     6703.46     40.64 o
   8   3   0        1.92        1.22      0.90 o
  10   3   0       21.16       20.15      1.95 o
  12   3   0       25.67       25.59      3.07 o
   0   4   0     1845.32     1867.54     20.56 o
   2   4   0     1890.97     1952.93     12.63 o
   4   4   0     1370.64     1441.89     10.90 o
   6   4   0       24.87       30.05      1.15 o
   8   4   0       66.16       70.39      2.35 o
  10   4   0       13.73       17.39      1.89 o
  12   4   0        1.16        2.91      2.10 o
   2   5   0     2208.18     2286.51     14.82 o
   4   5   0      836.88      801.08      6.95 o
   6   5   0       54.15       74.56      2.32 o
   8   5   0        9.79       10.08      1.47 o
  10   5   0        9.60        7.02      1.98 o
  12   5   0        4.67        4.59      3.06 o
   0   6   0     5664.40     5798.87     60.84 o
   2   6   0      103.10      107.97      2.43 o
   4   6   0      614.04      566.65      5.79 o
   6   6   0     1182.55     1183.92     11.47 o
   8   6   0      337.78      343.20      8.15 o
  10   6   0       74.50       76.66      4.34 o
   2   7   0       85.51       97.08      2.60 o
   4   7   0      532.25      499.91      6.35 o
   6   7   0      221.41      228.38      4.23 o
   8   7   0      418.76      417.22      9.36 o
  10   7   0      181.47      183.34      6.63 o
   0   8   0       57.90       59.73      3.59 o
   2   8   0        0.65        5.78      3.40 o
   4   8   0        0.71        0.12      0.94 o
   6   8   0      170.62      175.06      3.88 o
   8   8   0      804.65      825.47     21.30 o
  10   8   0       50.99       50.65      5.78 o
   2   9   0       48.92       44.69      2.64 o
   4   9   0        7.19        8.07      1.37 o
   6   9   0      186.47      193.72      5.08 o
   8   9   0      156.04      162.51      9.09 o
   0  10   0      297.90      236.37      6.72 o
   2  10   0      198.07      194.46      5.04 o
   4  10   0        8.65        9.61      1.74 o
   6  10   0       94.19       96.54      4.91 o
   2  11   0      186.31      178.66      4.38 o
   4  11   0        0.81        2.72      1.47 o
   6  11   0       97.72      122.43      7.86 o
   0  12   0        0.20        3.31      1.85 o
   2  12   0       31.69       34.55      2.36 o
   1   1   1     3463.82     3492.78     24.45 o
   2   1   1     2508.82     2571.39     12.20 o
   3   1   1     3786.89     3918.40     17.54 o
   4   1   1      201.64      197.14      2.70 o
   5   1   1      285.28      309.94      2.23 o
   6   1   1      454.69      513.80      3.40 o
   7   1   1      946.11      925.48      5.94 o
   8   1   1       36.13       40.44      1.34 o
   9   1   1        0.28        0.89      0.64 o
  10   1   1        8.00        8.45      1.08 o
  11   1   1        0.61        0.38      1.03 o
  12   1   1      115.30      117.55      3.80 o
  13   1   1      803.80      844.58     11.68 o
   0   2   1     3876.72     4019.30     24.82 o
   1   2   1      938.70     1064.50      5.65 o
   2   2   1     2777.80     2692.09     12.80 o
   3   2   1     3423.55     3359.71     15.19 o
   4   2   1      612.24      559.81      3.10 o
   5   2   1     1350.63     1252.18      6.42 o
   6   2   1       45.01       39.18      0.74 o
   7   2   1     2105.25     2024.37     15.95 o
   8   2   1      143.97      159.24      2.50 o
   9   2   1        0.29        1.14      0.68 o
  10   2   1      159.05      158.20      3.11 o
  11   2   1        0.03        0.73      1.04 o
  12   2   1       14.84       14.72      1.83 o
  13   2   1       29.90       36.90      3.49 o
   1   3   1      757.64      630.89      3.54 o
   2   3   1     3581.10     3565.47     16.84 o
   3   3   1     1460.68     1505.25      7.72 o
   4   3   1      520.13      502.35      3.10 o
   5   3   1       82.11       75.27      1.00 o
   6   3   1      451.45      534.04      4.32 o
   7   3   1      119.02      109.70      1.64 o
   8   3   1       50.81       58.99      1.81 o
   9   3   1       38.43       29.96      1.45 o
  10   3   1       53.65       53.36      1.99 o
  11   3   1      112.62      116.60      3.22 o
  12   3   1       10.22       10.98      1.77 o
   0   4   1     9870.43    10273.66     99.71 o
   1   4   1     5547.63     5614.65     27.55 o
   2   4   1      333.62      338.11      2.24 o
   3   4   1      653.20      678.59      4.10 o
   4   4   1       14.71       11.56      0.50 o
   5   4   1        9.45        8.75      0.49 o
   6   4   1     1308.81     1348.86      6.93 o
   7   4   1      967.99      947.31      6.82 o
   8   4   1      501.28      517.32      5.55 o
   9   4   1       31.76       28.42      2.18 o
  10   4   1        4.31        5.79      1.04 o
  11   4   1        1.46       -0.66      1.04 o
  12   4   1       71.63       75.56      2.89 o
   1   5   1      664.85      764.63      4.74 o
   2   5   1       48.29       44.17      0.81 o
   3   5   1        0.44        1.09      0.31 o
   4   5   1        1.11        3.55      0.35 o
   5   5   1       12.13       11.88      0.67 o
   6   5   1      177.75      179.26      2.81 o
   7   5   1      419.48      407.08      4.98 o
   8   5   1       77.38       83.18      2.64 o
   9   5   1      137.79      122.06      3.03 o
  10   5   1        4.72        4.71      1.20 o
  11   5   1        9.25        5.09      2.08 o
  12   5   1        3.82        4.37      1.92 o
   0   6   1     1414.52     1646.36     13.87 o
   1   6   1     1818.44     1862.11     13.91 o
   2   6   1      447.78      428.68      3.13 o
   3   6   1      349.52      354.14      2.73 o
   4   6   1      132.74      105.87      1.52 o
   5   6   1      635.80      606.25      7.18 o
   6   6   1      362.45      352.97      3.20 o
   7   6   1      471.19      447.64      7.41 o
   8   6   1      491.23      517.04      7.31 o
   9   6   1       97.81       93.93      3.17 o
  10   6   1       18.92       23.79      2.01 o
  11   6   1       52.88       58.09      2.93 o
   1   7   1       77.40       73.99      1.81 o
   2   7   1        0.21        0.63      0.67 o
   3   7   1        8.75        8.45      0.75 o
   4   7   1       19.43       16.24      1.23 o
   5   7   1     1093.09     1038.91      7.51 o
   6   7   1     1877.75     1860.43     11.17 o
   7   7   1      350.35      359.67      4.31 o
   8   7   1      675.94      716.01      9.21 o
   9   7   1      282.94      298.78      5.76 o
  10   7   1       91.03       92.02      3.46 o
  11   7   1       25.12       29.59      2.43 o
   0   8   1        0.37        2.93      1.71 o
   1   8   1       42.73       26.02      1.29 o
   2   8   1       36.01       30.34      1.40 o
   3   8   1      147.42      141.58      2.49 o
   4   8   1        2.97        4.24      0.75 o
   5   8   1      400.63      398.59      4.20 o
   6   8   1       53.74       55.23      2.46 o
   7   8   1      110.52      116.07      3.50 o
   8   8   1      227.74      243.45      9.78 o
   9   8   1        6.29        6.33      2.42 o
  10   8   1       15.14       20.69      3.03 o
   1   9   1        6.48        7.14      0.89 o
   2   9   1       41.86       31.69      1.54 o
   3   9   1        1.29        1.89      0.84 o
   4   9   1       70.26       69.49      1.99 o
   5   9   1      269.15      261.91      3.76 o
   6   9   1      927.53      931.27      8.90 o
   7   9   1      192.11      219.52      7.02 o
   8   9   1      302.40      303.91      8.89 o
   9   9   1       24.78       27.24      3.48 o
   0  10   1        0.02        0.79      1.00 o
   1  10   1      270.98      230.42      3.55 o
   2  10   1      271.48      255.43      3.78 o
   3  10   1       52.66       52.95      2.02 o
   4  10   1       11.85       13.70      1.32 o
   5  10   1       36.10       40.06      1.75 o
   6  10   1       89.11       90.84      2.98 o
   7  10   1       38.84       38.10      2.57 o
   1  11   1      116.96      112.44      2.48 o
   2  11   1       93.24       79.66      2.29 o
   3  11   1       32.89       40.27      1.77 o
   4  11   1        3.27        2.12      1.03 o
   5  11   1        0.05        1.01      1.04 o
   6  11   1        1.67        3.77      2.29 o
   0  12   1       83.75       56.92      2.85 o
   1  12   1      209.63      204.16      3.49 o
   2  12   1       21.03       25.99      1.61 o
   3  12   1        5.68        4.10      1.63 o
   0   0   2      874.96      837.78     13.74 o
   1   0   2      282.20      317.31      2.67 o
   2   0   2     2757.49     2570.84     15.90 o
   3   0   2    13708.75    13497.96     88.42 o
   4   0   2     4471.80     4491.93     30.03 o
   5   0   2        2.76        5.16      1.20 o
   6   0   2      711.41      636.38      5.81 o
   7   0   2      674.32      678.62      6.35 o
   8   0   2        2.14        3.55      0.91 o
   9   0   2      144.00      150.09      4.04 o
  10   0   2       47.42       40.96      5.37 o
  11   0   2       90.07      100.27      4.63 o
  12   0   2       17.69       20.11      2.88 o
  13   0   2       85.90       84.12      8.88 o
   1   1   2     1136.61     1101.68      5.88 o
   2   1   2      372.94      373.35      2.03 o
   3   1   2        8.31       14.65      0.41 o
   4   1   2      953.64      883.94      4.65 o
   5   1   2      609.06      640.29      3.72 o
   6   1   2      615.08      660.70      3.95 o
   7   1   2      233.36      240.47      2.28 o
   8   1   2      358.38      347.26      3.57 o
   9   1   2       25.01       32.11      1.34 o
  10   1   2       72.52       75.87      2.26 o
  11   1   2      106.70      110.06      2.87 o
  12   1   2       54.15       51.81      3.10 o
  13   1   2        7.88        7.06      1.78 o
   0   2   2     6596.41     6165.58     36.95 o
   1   2   2     1356.31     1310.99      6.53 o
   2   2   2     4720.47     4510.42     21.04 o
   3   2   2       37.92       50.02      1.32 o
   4   2   2      383.80      410.28      3.49 o
   5   2   2     1606.49     1695.25      8.34 o
   6   2   2      446.56      437.70      2.89 o
   7   2   2        4.65        2.26      0.39 o
   8   2   2      284.29      329.19      4.17 o
   9   2   2        0.40       -0.45      0.63 o
  10   2   2       36.63       44.28      1.83 o
  11   2   2      550.01      543.74      7.20 o
  12   2   2        1.58        2.12      1.24 o
  13   2   2        0.06        1.28      2.70 o
   1   3   2      268.79      265.05      2.35 o
   2   3   2     2191.26     2065.24      9.67 o
   3   3   2     1588.14     1532.32      7.88 o
   4   3   2      123.38      116.76      1.18 o
   5   3   2      131.36      153.58      1.52 o
   6   3   2       69.59       60.97      1.02 o
   7   3   2      151.83      182.66      2.06 o
   8   3   2      882.60      881.86      6.68 o
   9   3   2       23.72       20.46      1.31 o
  10   3   2      412.54      394.97      5.18 o
  11   3   2        5.75        7.90      1.34 o
  12   3   2       28.38       31.30      2.08 o
   0   4   2     1025.76      921.98      7.30 o
   1   4   2       57.35       48.11      0.84 o
   2   4   2      251.69      275.02      1.90 o
   3   4   2      100.20      101.56      1.10 o
   4   4   2      378.69      430.22      3.05 o
   5   4   2      545.92      533.72      3.35 o
   6   4   2        8.54       12.39      0.60 o
   7   4   2      135.86      128.98      2.04 o
   8   4   2      189.24      192.42      3.70 o
   9   4   2       43.19       50.47      1.70 o
  10   4   2       17.00       20.61      1.61 o
  11   4   2      110.82      112.07      3.71 o
  12   4   2        5.08        5.99      1.43 o
   1   5   2     1920.74     2132.45     11.36 o
   2   5   2      728.50      855.61      5.07 o
   3   5   2       10.91        2.84      0.39 o
   4   5   2       58.65       66.90      1.02 o
   5   5   2      176.84      180.74      1.94 o
   6   5   2      113.14      115.03      1.49 o
   7   5   2       43.26       47.64      1.38 o
   8   5   2        0.49        1.60      0.81 o
   9   5   2       73.53       70.68      2.19 o
  10   5   2        0.30        0.84      1.04 o
  11   5   2       56.02       55.65      3.23 o
  12   5   2      197.77      211.64      6.19 o
   0   6   2       79.85      110.37      2.23 o
   1   6   2      528.89      487.75      3.89 o
   2   6   2       16.37       14.77      0.66 o
   3   6   2      726.43      742.13      4.81 o
   4   6   2       37.84       31.15      0.87 o
   5   6   2      776.31      752.87      4.84 o
   6   6   2      144.35      146.11      3.36 o
   7   6   2     1004.87     1014.52      8.08 o
   8   6   2      489.43      500.65      6.36 o
   9   6   2        8.76       11.43      1.55 o
  10   6   2       38.99       40.42      2.38 o
  11   6   2        8.16       11.34      2.16 o
   1   7   2      154.65      183.33      2.34 o
   2   7   2        6.01        8.62      0.71 o
   3   7   2       50.57       54.47      2.05 o
   4   7   2      236.16      247.29      2.96 o
   5   7   2      176.42      170.50      2.35 o
   6   7   2      682.88      695.89      5.80 o
   7   7   2       89.54       95.23      2.70 o
   8   7   2        3.05        2.55      1.16 o
   9   7   2        4.76        4.53      1.43 o
  10   7   2       87.91       96.61      3.54 o
  11   7   2       10.14        7.35      1.80 o
   0   8   2        0.62        1.40      1.51 o
   1   8   2        4.25        4.71      0.76 o
   2   8   2      323.75      323.28      3.87 o
   3   8   2       20.01       19.46      1.13 o
   4   8   2      128.06      116.33      2.36 o
   5   8   2     2526.87     2542.39     16.70 o
   6   8   2     1943.55     2007.01     15.14 o
   7   8   2      160.50      155.82      3.51 o
   8   8   2     1414.27     1506.76     22.79 o
   9   8   2      147.52      144.83      6.03 o
  10   8   2        0.70       -1.66      1.96 o
   1   9   2      455.47      377.26      4.41 o
   2   9   2       76.39       75.76      1.97 o
   3   9   2      152.44      148.88      2.76 o
   4   9   2      230.87      221.29      3.40 o
   5   9   2       66.59       64.56      1.99 o
   6   9   2      112.68      120.13      3.39 o
   7   9   2        0.96        1.42      1.21 o
   8   9   2      186.29      191.47      7.02 o
   9   9   2        6.44       15.26      4.04 o
   0  10   2      687.78      585.68      8.01 o
   1  10   2       84.14       72.50      2.07 o
   2  10   2      340.53      319.74      4.25 o
   3  10   2       56.86       52.45      1.86 o
   4  10   2       12.07       14.44      1.26 o
   5  10   2      232.56      253.90      3.93 o
   6  10   2       46.45       45.14      2.03 o
   7  10   2       62.73       68.42      3.71 o
   1  11   2      121.06       97.36      2.47 o
   2  11   2       80.70       71.90      2.18 o
   3  11   2        7.95        9.77      1.15 o
   4  11   2       20.45       19.48      1.58 o
   5  11   2        2.30        4.19      1.18 o
   6  11   2       41.11       43.54      3.07 o
   0  12   2      125.34      112.32      3.72 o
   1  12   2       29.54       29.53      1.58 o
   2  12   2       33.39       22.81      2.05 o
   3  12   2        1.05        1.26      1.46 o
   1   1   3     4001.27     4353.77     21.56 o
   2   1   3    45977.56    46651.20    204.64 o
   3   1   3     1508.49     1533.63      7.04 o
   4   1   3     1720.24     1688.05      8.20 o
   5   1   3       11.21       15.49      0.57 o
   6   1   3       30.48       34.86      0.89 o
   7   1   3       66.33       63.54      1.18 o
   8   1   3       32.01       33.07      1.28 o
   9   1   3      134.48      133.28      2.74 o
  10   1   3        5.38        7.13      1.11 o
  11   1   3     1479.31     1512.28     12.92 o
  12   1   3      361.37      371.49      6.07 o
  13   1   3        0.75        1.71      2.59 o
   0   2   3     4820.95     4773.81     28.69 o
   1   2   3     1288.53     1096.74      5.15 o
   2   2   3     1260.28     1199.98      6.96 o
   3   2   3      365.12      388.35      2.42 o
   4   2   3     1619.93     1746.29      8.47 o
   5   2   3     1430.38     1514.33      7.28 o
   6   2   3       65.25       73.39      1.10 o
   7   2   3      159.92      164.40      2.06 o
   8   2   3        6.94        9.45      0.81 o
   9   2   3       28.86       27.26      1.44 o
  10   2   3      118.11      118.75      2.85 o
  11   2   3       93.69       93.32      2.70 o
  12   2   3        2.09        4.25      1.30 o
  13   2   3      128.87      132.18      6.09 o
   1   3   3      150.87      147.35      1.18 o
   2   3   3     4472.00     4487.33     21.11 o
   3   3   3      802.68      942.34      5.25 o
   4   3   3       60.98       73.41      0.95 o
   5   3   3        2.90        3.83      0.40 o
   6   3   3       18.87       14.45      0.56 o
   7   3   3      260.41      230.37      2.71 o
   8   3   3       20.96       22.66      1.17 o
   9   3   3       34.63       32.98      1.57 o
  10   3   3        0.00        0.04      0.90 o
  11   3   3       62.47       66.84      2.61 o
  12   3   3        2.14        2.27      1.30 o
   0   4   3     2975.14     3156.27     19.72 o
   1   4   3       49.90       67.14      1.06 o
   2   4   3      103.50      101.24      1.37 o
   3   4   3     2036.01     2142.28      9.90 o
   4   4   3     1207.44     1309.38      7.21 o
   5   4   3     2187.47     2354.03     11.01 o
   6   4   3      266.01      267.98      2.36 o
   7   4   3      392.48      382.14      3.51 o
   8   4   3      416.45      422.07      4.23 o
   9   4   3      397.65      409.70      4.71 o
  10   4   3       79.71       87.94      2.49 o
  11   4   3      142.58      150.69      3.72 o
  12   4   3       61.13       56.97      3.00 o
   1   5   3       45.89       45.23      0.86 o
   2   5   3      789.13      801.61      5.14 o
   3   5   3        4.59        4.26      0.40 o
   4   5   3       65.96       55.58      0.95 o
   5   5   3       13.85       18.14      0.73 o
   6   5   3      606.09      643.30      4.31 o
   7   5   3        8.30        7.70      0.74 o
   8   5   3      214.37      228.76      3.28 o
   9   5   3       32.65       33.17      1.64 o
  10   5   3        5.90        6.33      1.25 o
  11   5   3       33.61       30.94      2.26 o
  12   5   3        8.72       10.54      2.69 o
   0   6   3        2.16        4.48      1.07 o
   1   6   3     1440.14     1506.02      8.77 o
   2   6   3     1939.86     1857.58     11.15 o
   3   6   3       86.26       69.66      1.24 o
   4   6   3      460.53      454.92      3.54 o
   5   6   3      305.31      296.05      2.82 o
   6   6   3      283.84      294.18      3.54 o
   7   6   3       30.42       29.62      1.33 o
   8   6   3      374.82      376.74      5.43 o
   9   6   3        3.67        7.51      1.38 o
  10   6   3       43.32       42.23      2.45 o
  11   6   3        1.60        0.70      1.61 o
   1   7   3      164.79      165.06      2.24 o
   2   7   3        3.70        7.70      0.67 o
   3   7   3       51.18       46.32      1.36 o
   4   7   3        1.29        3.38      0.71 o
   5   7   3      894.98      872.04      7.19 o
   6   7   3        3.37        1.25      0.82 o
   7   7   3      595.17      599.37      6.39 o
   8   7   3      125.86      136.87      3.76 o
   9   7   3        3.96        5.20      1.46 o
  10   7   3       26.15       24.14      2.16 o
   0   8   3       54.54       61.82      2.55 o
   1   8   3       77.44       51.20      1.57 o
   2   8   3       34.29       27.81      1.19 o
   3   8   3       20.56       17.66      1.14 o
   4   8   3        3.09        6.48      1.06 o
   5   8   3        7.99        7.65      1.02 o
   6   8   3      405.33      403.99      5.14 o
   7   8   3        4.90        3.87      1.33 o
   8   8   3       33.38       34.06      2.30 o
   9   8   3        1.32       -0.59      1.87 o
  10   8   3        2.72       -1.36      2.68 o
   1   9   3       16.86       11.44      1.02 o
   2   9   3        0.14        1.35      0.93 o
   3   9   3       43.94       43.58      1.74 o
   4   9   3       11.87       14.43      1.21 o
   5   9   3      171.41      163.02      3.00 o
   6   9   3       12.33        9.29      1.24 o
   7   9   3      172.10      173.43      4.41 o
   8   9   3      104.16      115.96      4.99 o
   9   9   3        8.11       11.18      3.99 o
   0  10   3        0.00        0.88      1.22 o
   1  10   3      842.81      768.50      7.22 o
   2  10   3       32.26       27.73      1.47 o
   3  10   3      306.65      316.15      4.01 o
   4  10   3       52.16       49.98      1.88 o
   5  10   3      218.71      222.66      3.69 o
   6  10   3       60.65       65.81      2.39 o
   7  10   3       45.33       57.01      2.90 o
   1  11   3        0.02        0.77      0.86 o
   2  11   3       95.96       84.14      2.35 o
   3  11   3        0.42        1.77      0.92 o
   4  11   3       54.29       64.42      2.40 o
   5  11   3       23.90       23.78      1.76 o
   0  12   3      140.08      143.11      4.17 o
   1  12   3        9.28        8.62      1.18 o
   2  12   3        4.44        7.52      1.58 o
   0   0   4     6047.68     6060.31     51.07 o
   1   0   4     2931.80     2794.45     18.93 o
   2   0   4    36567.01    35989.35    234.59 o
   3   0   4    23685.99    23779.87    141.84 o
   4   0   4      646.04      770.88     10.06 o
   5   0   4       33.98       42.87      1.21 o
   6   0   4      565.16      498.56      5.02 o
   7   0   4       10.11       14.75      1.15 o
   8   0   4      207.58      232.54      4.01 o
   9   0   4      222.12      241.52      7.38 o
  10   0   4     1115.21     1092.66     14.12 o
  11   0   4     1261.20     1258.14     16.09 o
  12   0   4       21.70       29.04      2.58 o
  13   0   4      268.38      269.84     11.99 o
   1   1   4     5995.21     5904.87     27.41 o
   2   1   4     1819.02     1834.46      9.13 o
   3   1   4     1376.68     1345.57      6.66 o
   4   1   4     2560.50     2589.52     11.59 o
   5   1   4      485.30      497.35      3.15 o
   6   1   4      145.36      141.28      1.64 o
   7   1   4      181.36      172.35      2.11 o
   8   1   4      446.47      426.87      4.46 o
   9   1   4        0.17       -0.67      0.74 o
  10   1   4        0.42        0.25      0.96 o
  11   1   4        1.09        0.86      1.08 o
  12   1   4       13.93       10.72      1.60 o
  13   1   4        1.88        0.04      2.01 o
   0   2   4       21.01        8.99      1.15 o
   1   2   4      129.13      168.68      1.28 o
   2   2   4    12271.30    12263.34    114.78 o
   3   2   4      431.68      477.06      3.13 o
   4   2   4     1520.92     1602.79      7.59 o
   5   2   4     1267.06     1339.49      6.61 o
   6   2   4      277.53      306.37      2.85 o
   7   2   4      372.12      394.33      3.49 o
   8   2   4       37.12       39.14      1.29 o
   9   2   4      476.45      455.26      5.64 o
  10   2   4       39.38       36.87      1.76 o
  11   2   4      237.12      230.31      4.12 o
  12   2   4       88.27       86.48      3.07 o
   1   3   4        0.07        1.35      0.23 o
   2   3   4       63.07       79.49      1.00 o
   3   3   4      292.02      230.73      2.08 o
   4   3   4     4956.19     5337.15     26.25 o
   5   3   4      728.04      786.28      4.58 o
   6   3   4     1180.75     1162.79      7.24 o
   7   3   4        3.29        3.35      0.58 o
   8   3   4      260.08      266.11      3.19 o
   9   3   4      626.20      595.40      6.47 o
  10   3   4      136.13      134.79      3.03 o
  11   3   4       21.99       18.06      1.52 o
  12   3   4       15.63       16.82      1.77 o
   0   4   4     2316.14     2490.35     15.90 o
   1   4   4      162.47      184.52      1.68 o
   2   4   4       93.26       94.45      1.10 o
   3   4   4        0.10        4.92      0.45 o
   4   4   4      114.45      108.49      1.38 o
   5   4   4       44.42       40.99      0.86 o
   6   4   4       54.97       51.91      1.17 o
   7   4   4       96.11       90.62      1.67 o
   8   4   4       30.21       25.15      1.14 o
   9   4   4       10.59       13.12      1.21 o
  10   4   4       38.08       41.51      1.88 o
  11   4   4       46.67       47.15      2.30 o
  12   4   4       32.50       31.87      2.44 o
   1   5   4        1.34        0.68      0.30 o
   2   5   4      571.35      615.66      4.05 o
   3   5   4     1991.49     1879.21     10.00 o
   4   5   4       13.25       16.34      0.65 o
   5   5   4      857.89      862.21      5.82 o
   6   5   4        4.51        1.86      0.53 o
   7   5   4       16.86       20.74      1.05 o
   8   5   4        1.53        3.43      0.86 o
   9   5   4      165.35      169.12      3.31 o
  10   5   4       64.02       70.85      2.66 o
  11   5   4      109.97      123.30      3.96 o
   0   6   4      131.00      109.04      2.15 o
   1   6   4      169.30      166.90      1.99 o
   2   6   4      105.43      104.89      1.61 o
   3   6   4     1200.04     1206.81      7.58 o
   4   6   4      179.80      161.43      1.99 o
   5   6   4      379.60      376.16      3.30 o
   6   6   4       52.64       51.21      1.58 o
   7   6   4       87.82       87.61      1.92 o
   8   6   4        0.33        1.49      0.92 o
   9   6   4        0.33        0.13      1.05 o
  10   6   4        4.23        2.90      1.64 o
  11   6   4        7.89        7.81      2.14 o
   1   7   4      321.11      326.46      3.09 o
   2   7   4        2.56        5.33      0.67 o
   3   7   4      577.39      563.44      4.59 o
   4   7   4       97.77       87.23      2.00 o
   5   7   4      262.64      262.11      3.21 o
   6   7   4       95.23       96.00      2.20 o
   7   7   4      187.64      196.74      3.44 o
   8   7   4       17.78       14.13      1.72 o
   9   7   4        4.94        5.49      1.47 o
  10   7   4       96.91      119.02      5.68 o
   0   8   4       16.55       16.72      1.60 o
   1   8   4       80.42       65.31      1.72 o
   2   8   4      786.39      787.84      6.35 o
   3   8   4       17.02       19.37      1.22 o
   4   8   4     1535.85     1532.85     11.22 o
   5   8   4      230.13      240.43      3.49 o
   6   8   4       63.10       59.10      2.08 o
   7   8   4        0.08       -0.67      0.96 o
   8   8   4        5.21        2.65      1.38 o
   9   8   4      363.17      414.25     10.42 o
   1   9   4       22.55       15.14      1.33 o
   2   9   4       14.58       12.76      1.00 o
   3   9   4       79.36       82.25      2.00 o
   4   9   4       99.78      101.44      2.42 o
   5   9   4      107.77      109.20      2.53 o
   6   9   4      131.23      137.40      3.12 o
   7   9   4        2.93       -0.55      1.27 o
   8   9   4       37.55       43.43      3.47 o
   0  10   4       47.95       43.54      2.60 o
   1  10   4       16.54       17.57      1.31 o
   2  10   4        4.33        5.07      1.08 o
   3  10   4      206.16      190.76      3.37 o
   4  10   4       10.58        9.05      1.16 o
   5  10   4      109.04      133.42      2.92 o
   6  10   4        5.29        7.02      1.36 o
   7  10   4       29.49       32.66      2.38 o
   1  11   4        7.91        8.06      1.13 o
   2  11   4       22.05       25.33      1.65 o
   3  11   4       30.03       31.18      1.81 o
   4  11   4        8.24       11.81      1.40 o
   5  11   4       70.97       73.25      2.62 o
   0  12   4      144.92      169.64      5.19 o
   1  12   4       52.45       63.71      4.67 o
   2  12   4       36.91       43.40      3.72 o
   1   1   5      352.82      324.72      2.11 o
   2   1   5     1456.62     1480.68      9.76 o
   3   1   5      111.30      173.50      1.50 o
   4   1   5        2.23        3.86      0.59 o
   5   1   5     2125.94     2031.38      9.48 o
   6   1   5      392.83      430.29      3.56 o
   7   1   5        1.61        1.15      0.56 o
   8   1   5      305.87      316.72      3.48 o
   9   1   5      565.62      561.66      6.26 o
  10   1   5      139.42      143.31      3.15 o
  11   1   5       75.64       85.98      2.65 o
  12   1   5      184.30      192.36      4.02 o
   0   2   5     3180.33     3228.07     19.96 o
   1   2   5     4798.56     5013.60     22.39 o
   2   2   5        0.81        8.94      0.66 o
   3   2   5     2064.58     2100.24     10.11 o
   4   2   5     3751.48     3887.48     17.88 o
   5   2   5      136.18      126.61      1.40 o
   6   2   5      436.96      476.97      3.86 o
   7   2   5       74.34       68.95      1.43 o
   8   2   5      141.86      133.08      2.38 o
   9   2   5       44.07       49.14      1.87 o
  10   2   5       18.02       18.17      1.44 o
  11   2   5       44.52       39.99      2.54 o
  12   2   5        5.85        4.02      1.24 o
   1   3   5        7.74        5.27      0.33 o
   2   3   5     2179.34     2193.70     10.49 o
   3   3   5       57.73       94.71      1.31 o
   4   3   5       14.62        1.74      0.43 o
   5   3   5      866.30      926.01      5.69 o
   6   3   5      147.98      153.51      2.04 o
   7   3   5      266.28      231.28      2.66 o
   8   3   5       30.15       32.86      1.24 o
   9   3   5       95.19       89.00      2.41 o
  10   3   5      135.28      137.93      3.10 o
  11   3   5      192.43      199.08      3.91 o
  12   3   5        2.90        3.87      1.39 o
   0   4   5     1304.17     1479.88     10.13 o
   1   4   5       31.83       32.36      0.73 o
   2   4   5       20.00       21.04      0.60 o
   3   4   5     2376.57     2395.09     12.09 o
   4   4   5     1435.92     1392.81      8.71 o
   5   4   5      102.23      111.36      1.60 o
   6   4   5       75.21       78.39      1.43 o
   7   4   5       12.65       10.63      0.84 o
   8   4   5      174.82      166.53      2.79 o
   9   4   5      226.17      225.25      3.78 o
  10   4   5      241.33      232.04      4.06 o
  11   4   5      256.42      243.83      4.86 o
  12   4   5      251.40      263.30      6.85 o
   1   5   5       16.87       11.35      0.52 o
   2   5   5       11.91       15.49      0.84 o
   3   5   5       88.58       71.43      1.18 o
   4   5   5       19.12       16.26      0.74 o
   5   5   5       19.38       18.01      1.08 o
   6   5   5        0.20        0.53      0.55 o
   7   5   5      310.13      311.37      3.55 o
   8   5   5        5.45        7.52      0.96 o
   9   5   5      191.94      184.24      4.08 o
  10   5   5       87.02       98.54      3.09 o
  11   5   5        0.61        2.36      1.29 o
   0   6   5       80.77       83.82      2.08 o
   1   6   5      556.69      543.89      3.99 o
   2   6   5      328.79      329.94      3.06 o
   3   6   5      177.14      214.23      2.30 o
   4   6   5      589.34      546.90      4.36 o
   5   6   5      179.84      184.21      2.24 o
   6   6   5       24.60       24.55      1.11 o
   7   6   5       13.19       13.12      1.00 o
   8   6   5        0.82        1.43      0.82 o
   9   6   5      627.70      641.10      8.89 o
  10   6   5      175.28      152.77      4.37 o
  11   6   5       17.55       25.72      2.70 o
   1   7   5        7.77       10.26      0.72 o
   2   7   5       38.60       41.30      1.34 o
   3   7   5     4198.54     4046.09     21.47 o
   4   7   5     1287.41     1281.18      8.94 o
   5   7   5       18.64       18.72      1.06 o
   6   7   5        6.37        3.88      0.91 o
   7   7   5       37.24       31.40      1.85 o
   8   7   5        0.62       -1.32      1.13 o
   9   7   5      378.34      393.54      6.85 o
  10   7   5      485.69      526.97      9.74 o
   0   8   5      102.82       92.50      3.82 o
   1   8   5        4.42        4.35      0.79 o
   2   8   5      247.78      255.71      3.45 o
   3   8   5      351.79      321.01      3.71 o
   4   8   5      106.61      104.76      2.18 o
   5   8   5       74.79       74.41      1.90 o
   6   8   5        8.06        8.39      1.13 o
   7   8   5       89.38       88.02      2.86 o
   8   8   5       32.30       36.04      2.88 o
   9   8   5       62.56       66.83      3.82 o
   1   9   5       25.12       24.99      1.34 o
   2   9   5       14.99       11.03      0.98 o
   3   9   5     1653.81     1585.58     11.85 o
   4   9   5      894.48      871.76      7.82 o
   5   9   5       57.19       68.45      2.11 o
   6   9   5       29.41       25.84      1.65 o
   7   9   5        0.82       -0.46      1.25 o
   8   9   5        0.31       -1.13      1.29 o
   0  10   5        1.02       -0.88      1.09 o
   1  10   5       17.80       18.17      1.36 o
   2  10   5       31.90       26.25      1.36 o
   3  10   5      375.89      378.51      4.87 o
   4  10   5       21.74       23.56      1.47 o
   5  10   5       36.53       41.21      1.98 o
   6  10   5        5.42        5.73      1.34 o
   7  10   5        4.70        2.42      1.94 o
   1  11   5        0.98        0.01      0.83 o
   2  11   5       96.64      105.53      3.16 o
   3  11   5        0.31       -1.32      0.88 o
   4  11   5       45.07       39.15      1.89 o
   5  11   5       26.38       21.91      1.93 o
   0  12   5        4.60        7.82      2.97 o
   1  12   5        0.07       -0.68      2.34 o
   0   0   6        8.00       -0.93      0.62 o
   1   0   6        1.11        3.79      1.42 o
   2   0   6     9291.34     9377.21     55.82 o
   3   0   6     1082.60     1190.52      8.99 o
   4   0   6    14447.55    13973.92     92.80 o
   5   0   6        2.98        2.93      0.47 o
   6   0   6     3710.30     3811.27     30.29 o
   7   0   6      798.30      802.25      8.79 o
   8   0   6      108.15      111.12      3.15 o
   9   0   6     1550.68     1531.94     17.82 o
  10   0   6      927.09      951.63     13.14 o
  11   0   6       82.89       80.72      3.71 o
  12   0   6       93.33       95.73      5.44 o
   1   1   6      180.90      172.14      1.41 o
   2   1   6      124.85      104.82      1.09 o
   3   1   6      309.96      300.45      2.64 o
   4   1   6      532.59      521.76      3.33 o
   5   1   6      300.96      248.86      2.06 o
   6   1   6      942.47      896.55      6.55 o
   7   1   6       70.49       51.04      1.43 o
   8   1   6        7.37        7.11      0.82 o
   9   1   6       27.96       29.97      1.67 o
  10   1   6        9.05        8.97      1.26 o
  11   1   6      150.96      148.47      3.42 o
  12   1   6       43.60       48.41      2.32 o
   0   2   6     1154.63     1184.42      9.06 o
   1   2   6      464.48      482.72      3.64 o
   2   2   6     1274.06     1366.06     13.00 o
   3   2   6      192.90      177.57      1.98 o
   4   2   6      857.82      807.00      4.70 o
   5   2   6        0.04        2.68      0.45 o
   6   2   6        2.17        3.36      0.71 o
   7   2   6       22.95       20.53      1.01 o
   8   2   6       36.88       37.28      1.34 o
   9   2   6      497.34      494.05      5.89 o
  10   2   6       17.38       18.40      1.47 o
  11   2   6       11.65       11.05      1.39 o
  12   2   6       16.50       14.00      1.53 o
   1   3   6      682.41      613.75      3.53 o
   2   3   6     1777.97     1776.14      9.26 o
   3   3   6     4799.28     5186.26     24.72 o
   4   3   6     1544.47     1505.03      7.45 o
   5   3   6      121.16      114.43      1.59 o
   6   3   6      106.85       84.97      1.57 o
   7   3   6        0.56        0.13      0.54 o
   8   3   6       84.24       80.26      1.84 o
   9   3   6        2.63        3.28      0.96 o
  10   3   6        1.71        3.83      1.08 o
  11   3   6       96.08      102.84      2.91 o
  12   3   6        7.37        3.86      1.29 o
   0   4   6     4814.70     4584.06     28.31 o
   1   4   6       22.58       23.74      0.63 o
   2   4   6      116.18      132.09      1.39 o
   3   4   6      539.85      616.70      3.89 o
   4   4   6      146.26      153.00      1.83 o
   5   4   6       72.02       88.09      1.43 o
   6   4   6       16.51       16.38      0.92 o
   7   4   6       17.23       14.41      0.88 o
   8   4   6       30.11       28.33      1.25 o
   9   4   6        3.48        1.31      0.93 o
  10   4   6       52.15       49.36      2.31 o
  11   4   6       14.60       11.89      1.64 o
  12   4   6       20.29       24.01      2.73 o
   1   5   6      139.41      139.42      1.58 o
   2   5   6      132.39      159.01      1.81 o
   3   5   6      862.90      986.39      6.15 o
   4   5   6     1752.12     1768.11     10.29 o
   5   5   6      138.97      164.60      2.31 o
   6   5   6      349.29      348.52      3.71 o
   7   5   6        0.07        0.28      0.64 o
   8   5   6        1.04        0.25      0.83 o
   9   5   6        3.25       -0.42      0.93 o
  10   5   6      259.95      279.28      5.12 o
  11   5   6        0.87       -0.27      1.22 o
   0   6   6      590.61      554.79      5.81 o
   1   6   6       17.28       12.57      0.70 o
   2   6   6      193.36      185.37      2.25 o
   3   6   6      536.24      505.48      4.13 o
   4   6   6     2153.22     2189.61     12.61 o
   5   6   6        8.24        7.94      0.71 o
   6   6   6      237.16      254.42      3.44 o
   7   6   6        1.69        0.44      0.74 o
   8   6   6        4.45        3.54      0.93 o
   9   6   6       13.06       16.81      1.89 o
  10   6   6      549.00      566.55      8.71 o
  11   6   6        4.45        2.66      3.31 o
   1   7   6        0.04       -0.50      0.60 o
   2   7   6        6.40        8.59      0.75 o
   3   7   6      115.75      109.37      1.81 o
   4   7   6      978.01      971.22      7.38 o
   5   7   6        0.32        0.67      0.73 o
   6   7   6       26.99       24.61      1.31 o
   7   7   6       30.54       30.07      1.61 o
   8   7   6        6.35        4.22      1.18 o
   9   7   6       20.08       25.73      2.15 o
  10   7   6       80.09       77.00      3.97 o
   0   8   6      583.43      555.35      7.23 o
   1   8   6      336.70      348.52      4.13 o
   2   8   6     1055.78      984.87      8.03 o
   3   8   6      687.63      734.88      6.24 o
   4   8   6      297.80      296.47      3.64 o
   5   8   6      175.55      163.39      2.74 o
   6   8   6       58.73       61.29      2.13 o
   7   8   6        2.73        3.71      1.39 o
   8   8   6        8.50        9.90      1.48 o
   9   8   6        6.04        6.91      1.64 o
   1   9   6        7.59       10.03      1.04 o
   2   9   6      190.19      181.42      3.09 o
   3   9   6        4.79        2.68      0.93 o
   4   9   6       71.03       74.59      2.15 o
   5   9   6       58.16       61.23      2.31 o
   6   9   6      174.18      191.33      3.72 o
   7   9   6        0.01        0.24      1.10 o
   8   9   6       14.32       20.12      2.39 o
   0  10   6      163.75      171.58      4.76 o
   1  10   6       32.42       27.37      1.58 o
   2  10   6        5.61        4.74      1.00 o
   3  10   6       16.06       21.45      1.44 o
   4  10   6       82.80       75.52      2.31 o
   5  10   6        0.36       -0.41      0.96 o
   6  10   6       11.83        8.68      1.31 o
   1  11   6        1.00       -0.11      1.04 o
   2  11   6       19.64       27.13      1.76 o
   3  11   6      198.85      206.23      3.74 o
   4  11   6        3.46        3.40      1.12 o
   1   1   7       51.21       54.93      1.09 o
   2   1   7        9.77       18.45      0.93 o
   3   1   7      226.80      224.43      2.18 o
   4   1   7     8938.27     9273.54     41.03 o
   5   1   7     3014.65     3054.64     15.42 o
   6   1   7       45.35       52.92      1.44 o
   7   1   7        0.68        1.14      0.64 o
   8   1   7      359.21      368.24      4.04 o
   9   1   7     3336.95     3344.57     23.66 o
  10   1   7      141.26      138.03      3.18 o
  11   1   7      456.51      460.84      6.25 o
  12   1   7        2.66        2.04      1.16 o
   0   2   7      983.59      943.67      9.75 o
   1   2   7     1179.66     1108.10      5.91 o
   2   2   7     1070.74     1178.29      6.56 o
   3   2   7     1487.66     1597.60      9.12 o
   4   2   7      638.27      613.04      4.12 o
   5   2   7      364.29      359.34      3.00 o
   6   2   7      120.06      130.92      2.13 o
   7   2   7      192.29      193.83      2.72 o
   8   2   7       60.23       57.43      1.64 o
   9   2   7       82.99       82.74      2.45 o
  10   2   7      481.36      470.91      6.08 o
  11   2   7       23.49       23.73      1.72 o
  12   2   7        0.05       -0.58      1.12 o
   1   3   7      663.19      703.67      4.02 o
   2   3   7      249.68      253.52      2.75 o
   3   3   7        5.67        7.01      0.43 o
   4   3   7     1300.79     1265.08      7.25 o
   5   3   7     1347.81     1376.62      7.98 o
   6   3   7       98.16       85.48      1.62 o
   7   3   7        5.34        3.05      0.74 o
   8   3   7       14.65       14.78      1.20 o
   9   3   7       18.31       14.03      1.21 o
  10   3   7       20.92       18.00      1.52 o
  11   3   7       46.95       51.32      2.27 o
  12   3   7        2.73        3.80      1.56 o
   0   4   7       10.07        8.64      0.65 o
   1   4   7      196.01      229.98      2.03 o
   2   4   7     2888.83     2991.85     14.31 o
   3   4   7       16.40       32.81      0.83 o
   4   4   7      772.40      809.28      6.45 o
   5   4   7       37.34       34.22      1.38 o
   6   4   7      246.41      249.62      3.53 o
   7   4   7      707.96      641.82      5.61 o
   8   4   7        0.10       -0.47      0.73 o
   9   4   7        1.23        1.93      0.90 o
  10   4   7        2.47        6.10      1.34 o
  11   4   7      115.46      110.59      3.47 o
   1   5   7      415.65      430.82      3.19 o
   2   5   7       18.59       17.05      0.69 o
   3   5   7      113.20      110.19      1.63 o
   4   5   7       42.02       41.68      1.13 o
   5   5   7        5.19        7.63      1.08 o
   6   5   7        3.68        4.76      0.74 o
   7   5   7      125.13      116.29      2.40 o
   8   5   7        0.01        0.24      0.79 o
   9   5   7      274.87      256.33      4.26 o
  10   5   7       71.96       82.45      2.98 o
  11   5   7       32.54       35.90      2.32 o
   0   6   7       90.97       77.78      1.99 o
   1   6   7      346.86      326.40      3.00 o
   2   6   7       53.87       67.35      1.42 o
   3   6   7       28.69       26.27      1.11 o
   4   6   7        5.31        4.89      0.74 o
   5   6   7      150.03      155.92      2.27 o
   6   6   7        2.65        1.27      0.94 o
   7   6   7       93.37       79.73      1.94 o
   8   6   7       19.57       19.08      1.40 o
   9   6   7        2.05        1.04      1.06 o
  10   6   7        7.36        8.17      1.81 o
   1   7   7      127.97      137.20      1.97 o
   2   7   7      380.48      350.93      3.49 o
   3   7   7      633.99      597.04      5.27 o
   4   7   7      192.29      205.84      2.71 o
   5   7   7       21.79       19.01      1.23 o
   6   7   7        0.91        1.30      0.94 o
   7   7   7       72.31       70.03      2.26 o
   8   7   7        7.19        7.66      1.58 o
   9   7   7       45.04       37.31      2.46 o
  10   7   7       27.40       26.81      3.36 o
   0   8   7      100.22       98.17      2.94 o
   1   8   7      657.14      664.89      6.20 o
   2   8   7        0.63        2.41      0.85 o
   3   8   7       42.95       43.19      1.54 o
   4   8   7       31.85       31.05      1.38 o
   5   8   7        1.19        1.05      0.98 o
   6   8   7        0.27        0.09      0.99 o
   7   8   7        0.41        0.05      0.98 o
   8   8   7       17.40       18.27      1.73 o
   9   8   7        0.02       -0.97      1.63 o
   1   9   7        3.69        2.35      0.87 o
   2   9   7      178.89      183.80      3.48 o
   3   9   7      134.57      120.43      2.67 o
   4   9   7       16.64       15.52      1.28 o
   5   9   7        0.79        1.48      1.00 o
   6   9   7        1.00       -0.26      1.01 o
   7   9   7       13.09       20.43      2.14 o
   8   9   7        0.03        0.39      2.10 o
   0  10   7        0.72       -0.66      1.28 o
   1  10   7       74.02       79.48      2.47 o
   2  10   7      108.89      120.40      2.98 o
   3  10   7       18.68       16.77      1.38 o
   4  10   7      226.88      235.08      3.90 o
   5  10   7        0.37       -0.89      0.99 o
   6  10   7       15.42       24.62      1.96 o
   1  11   7      194.76      205.10      4.41 o
   2  11   7       11.10       12.61      1.46 o
   3  11   7      102.86      115.80      2.93 o
   4  11   7       22.09       24.04      2.17 o
   0   0   8        9.87       19.94      1.22 o
   1   0   8        7.50        3.63      0.51 o
   2   0   8     2081.71     1996.23     14.68 o
   3   0   8      146.09      204.96      2.42 o
   4   0   8      199.21      220.76      3.90 o
   5   0   8      266.17      223.87      3.90 o
   6   0   8      325.36      296.21      4.82 o
   7   0   8     2720.71     2553.39     22.12 o
   8   0   8      425.03      422.30      6.37 o
   9   0   8      129.02      130.08      4.31 o
  10   0   8      429.78      441.53      8.41 o
  11   0   8       33.80       31.62      2.75 o
  12   0   8       13.67       17.85      4.08 o
   1   1   8      634.77      620.67      3.66 o
   2   1   8     1203.08     1223.08      6.52 o
   3   1   8      264.86      284.05      2.34 o
   4   1   8      687.49      711.27      4.43 o
   5   1   8      375.50      393.36      3.83 o
   6   1   8       21.16       20.11      1.34 o
   7   1   8        0.00        0.58      0.70 o
   8   1   8      139.22      148.20      2.59 o
   9   1   8       13.74        9.87      1.18 o
  10   1   8       47.23       44.24      2.04 o
  11   1   8        0.08       -1.44      0.96 o
  12   1   8        4.46        5.16      1.44 o
   0   2   8      115.42      127.45      1.94 o
   1   2   8     2251.12     2450.47     15.78 o
   2   2   8       76.13      101.98      1.72 o
   3   2   8       16.23       31.05      0.81 o
   4   2   8     2539.76     2557.99     12.57 o
   5   2   8      367.45      369.11      3.59 o
   6   2   8       91.44       82.51      1.77 o
   7   2   8       15.49       16.22      1.28 o
   8   2   8       14.45       12.10      1.04 o
   9   2   8      631.28      633.74      6.46 o
  10   2   8       49.99       55.95      2.24 o
  11   2   8       43.65       43.06      2.14 o
  12   2   8      107.58      112.33      4.00 o
   1   3   8      656.21      768.04      4.62 o
   2   3   8     1055.08     1076.34      6.01 o
   3   3   8        3.94        6.98      0.56 o
   4   3   8     1061.62     1091.90      6.31 o
   5   3   8       51.46       45.74      1.15 o
   6   3   8      125.35      129.66      2.19 o
   7   3   8        8.89        9.27      0.90 o
   8   3   8        0.74        1.73      0.75 o
   9   3   8       54.40       58.51      1.97 o
  10   3   8        0.04       -0.07      1.00 o
  11   3   8       63.34       75.21      2.70 o
   0   4   8      142.63      113.89      1.96 o
   1   4   8      202.73      207.52      1.92 o
   2   4   8      146.70      150.71      1.62 o
   3   4   8       17.83       16.18      1.03 o
   4   4   8       41.09       56.20      1.31 o
   5   4   8        7.79        8.44      0.70 o
   6   4   8       85.15       74.85      1.60 o
   7   4   8      164.06      160.87      2.62 o
   8   4   8       54.41       48.13      1.59 o
   9   4   8      177.82      152.07      3.29 o
  10   4   8       16.04       14.45      1.64 o
  11   4   8       34.58       37.67      2.37 o
   1   5   8       10.57        7.57      0.63 o
   2   5   8      456.46      454.85      3.59 o
   3   5   8      263.23      251.14      2.94 o
   4   5   8       13.86       15.93      1.10 o
   5   5   8      362.79      355.08      4.10 o
   6   5   8        5.67        4.94      1.18 o
   7   5   8      142.33      139.51      2.67 o
   8   5   8      291.14      244.88      3.70 o
   9   5   8      217.23      198.71      3.85 o
  10   5   8        9.91       13.59      1.89 o
  11   5   8       69.81       75.91      3.98 o
   0   6   8       10.98        8.31      0.94 o
   1   6   8      234.18      216.28      2.43 o
   2   6   8      256.40      251.15      3.02 o
   3   6   8       88.24       88.12      1.83 o
   4   6   8       70.47       61.17      1.78 o
   5   6   8      188.31      186.53      2.76 o
   6   6   8       12.29       14.19      1.12 o
   7   6   8       32.32       36.01      1.56 o
   8   6   8       74.66       72.21      2.17 o
   9   6   8       25.48       28.42      1.78 o
  10   6   8       21.27       20.17      2.15 o
   1   7   8      365.68      353.49      3.38 o
   2   7   8      213.71      213.25      2.91 o
   3   7   8      454.15      454.29      4.53 o
   4   7   8        9.99       12.38      0.96 o
   5   7   8        2.81        2.56      0.78 o
   6   7   8        0.50        1.23      0.88 o
   7   7   8       52.98       52.90      2.29 o
   8   7   8       11.87        6.90      1.37 o
   9   7   8       49.35       43.70      3.60 o
   0   8   8      300.87      314.06      5.31 o
   1   8   8     2736.28     2678.63     16.37 o
   2   8   8      779.77      776.55      7.04 o
   3   8   8        0.19        0.75      0.81 o
   4   8   8      240.79      250.20      3.44 o
   5   8   8        0.48        0.64      0.88 o
   6   8   8        1.09        2.06      1.00 o
   7   8   8        5.08        2.79      1.02 o
   8   8   8        8.04        6.35      1.59 o
   1   9   8       44.54       37.59      1.81 o
   2   9   8       13.30       16.74      1.40 o
   3   9   8       37.09       31.48      1.59 o
   4   9   8       95.98      104.63      2.55 o
   5   9   8        0.07        1.22      1.02 o
   6   9   8       13.00        9.70      1.47 o
   7   9   8       50.56       52.50      2.51 o
   0  10   8       17.56       18.62      2.64 o
   1  10   8      100.18      100.03      2.78 o
   2  10   8       25.16       28.07      1.75 o
   3  10   8        6.23        9.48      1.23 o
   4  10   8       97.86      109.88      2.74 o
   5  10   8       30.84       35.27      2.00 o
   6  10   8        1.05       -1.13      1.97 o
   1  11   8       59.82       68.93      2.72 o
   2  11   8        5.80        7.19      1.22 o
   3  11   8       12.50       15.00      2.19 o
   1   1   9      429.88      457.59      3.05 o
   2   1   9      126.00      148.29      1.52 o
   3   1   9       13.08       22.33      0.61 o
   4   1   9      294.56      291.76      2.73 o
   5   1   9      561.90      545.84      4.85 o
   6   1   9      308.61      286.88      3.40 o
   7   1   9     1602.66     1547.26     10.65 o
   8   1   9      240.52      231.42      3.31 o
   9   1   9       29.16       24.20      1.77 o
  10   1   9        0.42        0.17      0.96 o
  11   1   9       12.94       14.57      1.74 o
  12   1   9       18.87       17.14      3.12 o
   0   2   9      114.77      104.24      1.85 o
   1   2   9      980.89      991.60      5.42 o
   2   2   9     1301.58     1353.23      6.95 o
   3   2   9       58.85       51.16      1.10 o
   4   2   9       32.84       31.97      0.96 o
   5   2   9      148.98      153.83      2.38 o
   6   2   9       11.86        8.96      0.93 o
   7   2   9      304.70      289.58      3.59 o
   8   2   9      300.06      279.35      3.65 o
   9   2   9      203.35      204.96      3.52 o
  10   2   9        3.93        4.88      1.21 o
  11   2   9        3.50        4.30      1.28 o
   1   3   9       63.39       80.47      1.26 o
   2   3   9      508.90      501.12      3.35 o
   3   3   9        3.13        0.66      0.42 o
   4   3   9       94.72       88.42      1.51 o
   5   3   9      934.71      907.84      6.86 o
   6   3   9       22.94       18.12      1.10 o
   7   3   9       93.78       90.10      2.04 o
   8   3   9      156.55      136.93      2.55 o
   9   3   9        5.66        3.94      1.01 o
  10   3   9        5.63        6.39      1.30 o
  11   3   9        8.67        6.49      1.35 o
   0   4   9      769.56      753.58      6.42 o
   1   4   9     2029.21     2124.17     10.32 o
   2   4   9      228.95      222.87      2.24 o
   3   4   9        7.01        7.12      0.71 o
   4   4   9       15.22       18.94      0.90 o
   5   4   9       55.30       51.38      1.35 o
   6   4   9      366.54      385.04      5.34 o
   7   4   9      992.93      933.44      8.07 o
   8   4   9       49.73       34.00      1.55 o
   9   4   9       44.08       39.38      1.91 o
  10   4   9      168.99      160.72      4.01 o
  11   4   9       43.28       48.55      3.37 o
   1   5   9      516.57      531.60      4.09 o
   2   5   9      673.62      672.05      4.85 o
   3   5   9      223.86      228.05      2.69 o
   4   5   9        1.23        1.40      0.58 o
   5   5   9        0.31        1.02      0.54 o
   6   5   9      126.60      123.84      2.50 o
   7   5   9        4.23        6.75      1.06 o
   8   5   9        9.59       10.07      1.16 o
   9   5   9        0.35        0.62      1.01 o
  10   5   9       21.17       22.99      2.02 o
   0   6   9        3.21       -0.02      0.78 o
   1   6   9      823.62      817.67      6.93 o
   2   6   9      829.73      773.30      6.24 o
   3   6   9      101.74       87.61      1.88 o
   4   6   9       22.93       23.94      1.08 o
   5   6   9      336.80      347.40      3.96 o
   6   6   9       19.58       22.18      1.30 o
   7   6   9      207.96      169.09      3.39 o
   8   6   9      167.27      146.39      3.57 o
   9   6   9        0.02        0.63      1.19 o
  10   6   9        1.40        1.15      1.42 o
   1   7   9     2310.93     2341.30     13.74 o
   2   7   9      163.75      173.14      2.86 o
   3   7   9      277.19      279.95      3.50 o
   4   7   9        9.12        6.87      0.83 o
   5   7   9      110.75      106.21      2.24 o
   6   7   9      163.79      165.27      4.15 o
   7   7   9      141.12      144.93      3.60 o
   8   7   9        5.16        2.79      1.23 o
   9   7   9       10.46        6.78      1.90 o
   0   8   9      357.63      365.63      5.19 o
   1   8   9        7.19        7.09      1.23 o
   2   8   9       64.94       67.22      2.02 o
   3   8   9        4.08        4.46      1.02 o
   4   8   9       40.76       38.10      1.52 o
   5   8   9       54.99       56.75      1.97 o
   6   8   9        5.80        6.51      1.18 o
   7   8   9        7.89        5.18      1.35 o
   8   8   9        0.28        0.98      2.07 o
   1   9   9     1166.33     1189.25     11.28 o
   2   9   9       84.89       89.55      2.57 o
   3   9   9      202.96      207.48      3.85 o
   4   9   9       16.69       16.97      1.46 o
   5   9   9      148.15      155.67      3.47 o
   6   9   9       34.02       38.81      2.22 o
   7   9   9       20.21       25.68      3.23 o
   0  10   9      152.35      149.33      8.61 o
   1  10   9      355.09      394.63      6.14 o
   2  10   9        3.93        2.93      1.07 o
   3  10   9       49.22       49.12      1.99 o
   4  10   9       10.88       15.87      1.60 o
   5  10   9      415.90      465.42      8.41 o
   1  11   9       10.45        9.26      3.61 o
   2  11   9       78.44       77.11      4.53 o
   0   0  10     1422.94     1350.29     14.03 o
   1   0  10       84.51       70.21      1.58 o
   2   0  10       48.91       39.67      1.21 o
   3   0  10       19.98       22.65      0.97 o
   4   0  10       84.65       98.48      2.27 o
   5   0  10      142.12      147.95      3.44 o
   6   0  10      193.93      163.31      3.73 o
   7   0  10     9749.76     9499.44     72.14 o
   8   0  10        2.16        3.61      1.30 o
   9   0  10      603.43      596.44      8.43 o
  10   0  10      148.82      149.11      4.98 o
  11   0  10       15.85       11.68      2.17 o
   1   1  10       79.95       61.25      1.07 o
   2   1  10       39.56       38.49      0.87 o
   3   1  10       34.60       32.27      0.94 o
   4   1  10      177.03      161.78      2.05 o
   5   1  10       25.92       27.00      1.18 o
   6   1  10      336.08      312.25      3.71 o
   7   1  10      119.17      125.89      2.87 o
   8   1  10       13.38       11.41      1.09 o
   9   1  10      275.95      265.47      3.79 o
  10   1  10        1.25        0.37      1.04 o
  11   1  10        8.82       10.94      1.54 o
   0   2  10      607.34      671.58      5.88 o
   1   2  10      939.17      973.58      5.47 o
   2   2  10        1.02       -0.01      0.38 o
   3   2  10      497.83      482.29      3.79 o
   4   2  10       73.67       72.59      1.44 o
   5   2  10        4.75        4.99      0.78 o
   6   2  10      323.51      326.11      4.17 o
   7   2  10     1177.39     1138.14      9.28 o
   8   2  10      166.13      160.19      2.80 o
   9   2  10       56.69       52.22      1.82 o
  10   2  10       28.30       30.23      1.86 o
  11   2  10       32.66       30.48      2.00 o
   1   3  10      893.15      967.26      5.89 o
   2   3  10      451.13      445.38      4.98 o
   3   3  10        1.70        0.94      0.46 o
   4   3  10      139.61      127.98      1.99 o
   5   3  10       21.43       27.81      1.48 o
   6   3  10      459.64      477.16      4.79 o
   7   3  10        7.39        8.34      1.07 o
   8   3  10       43.99       39.05      1.56 o
   9   3  10       30.29       30.36      1.65 o
  10   3  10        7.18        8.50      1.36 o
  11   3  10       29.34       33.43      2.98 o
   0   4  10      228.35      237.78      3.15 o
   1   4  10      122.70      133.30      1.65 o
   2   4  10      101.12       85.18      1.43 o
   3   4  10      225.00      228.03      2.66 o
   4   4  10       36.13       35.50      1.27 o
   5   4  10        2.23        2.15      0.76 o
   6   4  10      114.73       98.79      2.29 o
   7   4  10       82.92       77.11      2.16 o
   8   4  10       24.87       22.80      1.42 o
   9   4  10        2.71        2.32      1.07 o
  10   4  10        5.14        3.34      1.39 o
   1   5  10       34.60       24.30      1.04 o
   2   5  10      148.68      138.08      2.13 o
   3   5  10        5.16        8.18      0.77 o
   4   5  10       71.10       53.58      1.60 o
   5   5  10       33.50       20.75      1.24 o
   6   5  10       34.44       32.43      1.50 o
   7   5  10        8.95       11.75      1.19 o
   8   5  10      230.01      222.89      4.00 o
   9   5  10      272.35      236.51      4.34 o
  10   5  10        4.73        4.75      1.51 o
   0   6  10      160.75      165.47      3.35 o
   1   6  10     1034.77     1014.43      7.18 o
   2   6  10      188.23      194.15      2.64 o
   3   6  10      194.80      182.09      2.74 o
   4   6  10       61.75       58.09      1.79 o
   5   6  10        0.51        0.31      0.76 o
   6   6  10       18.65       23.03      1.52 o
   7   6  10      418.46      369.19      5.26 o
   8   6  10        4.32        2.63      1.11 o
   9   6  10        5.19        2.57      1.61 o
   1   7  10      584.85      588.44      5.14 o
   2   7  10       91.06       89.56      1.92 o
   3   7  10      101.68      104.88      2.20 o
   4   7  10       17.81       21.25      1.22 o
   5   7  10       56.15       54.24      1.76 o
   6   7  10        3.44        3.73      1.08 o
   7   7  10        6.25        2.75      1.16 o
   8   7  10       45.65       34.98      2.21 o
   0   8  10       76.10       86.65      4.96 o
   1   8  10       29.48       27.93      1.58 o
   2   8  10      561.14      562.98      6.44 o
   3   8  10       37.40       37.94      1.81 o
   4   8  10        0.00       -0.79      0.79 o
   5   8  10      164.10      165.55      3.20 o
   6   8  10       30.62       30.99      2.02 o
   7   8  10        3.75        2.47      1.30 o
   1   9  10       61.43       65.85      2.60 o
   2   9  10      220.23      217.02      4.29 o
   3   9  10      231.30      248.06      4.30 o
   4   9  10       53.02       57.87      2.26 o
   5   9  10        4.06        5.32      1.24 o
   6   9  10        7.23        6.16      1.48 o
   0  10  10       55.37       57.62      4.09 o
   1  10  10      171.73      198.83      4.35 o
   2  10  10       24.94       24.77      1.74 o
   3  10  10       28.58       31.95      1.89 o
   4  10  10       96.42      122.02      3.95 o
   1   1  11      792.73      825.04      4.93 o
   2   1  11        0.49        1.46      0.46 o
   3   1  11       45.80       47.68      1.44 o
   4   1  11      288.11      287.28      2.92 o
   5   1  11      110.41      109.13      2.16 o
   6   1  11     2626.46     2531.32     15.90 o
   7   1  11      177.37      172.33      2.94 o
   8   1  11        6.30       11.48      1.28 o
   9   1  11      409.16      384.02      4.71 o
  10   1  11       23.60       24.49      1.80 o
  11   1  11       28.22       26.17      2.74 o
   0   2  11     3791.35     3749.77     25.90 o
   1   2  11      257.57      248.86      2.28 o
   2   2  11      529.06      538.74      3.94 o
   3   2  11      570.92      587.86      4.44 o
   4   2  11       33.82       37.73      1.14 o
   5   2  11       13.47       18.64      1.08 o
   6   2  11      106.20      114.59      2.33 o
   7   2  11      592.44      562.03      5.57 o
   8   2  11        0.02       -0.68      0.81 o
   9   2  11        0.64       -0.36      0.86 o
  10   2  11       52.97       56.14      2.40 o
  11   2  11       19.34       28.26      4.67 o
   1   3  11      206.91      215.78      2.24 o
   2   3  11        2.67        4.86      0.77 o
   3   3  11      657.45      640.40      5.04 o
   4   3  11       54.24       56.47      1.53 o
   5   3  11       59.02       56.58      1.64 o
   6   3  11      510.78      478.73      4.93 o
   7   3  11       32.69       20.89      1.28 o
   8   3  11        2.96        3.27      0.98 o
   9   3  11       70.53       78.56      2.37 o
  10   3  11       22.44       24.11      2.02 o
   0   4  11     1739.08     1764.37     12.85 o
   1   4  11      291.15      295.68      2.79 o
   2   4  11      155.57      161.06      2.13 o
   3   4  11       21.05       18.11      0.88 o
   4   4  11       52.19       46.41      1.47 o
   5   4  11       72.34       64.34      1.90 o
   6   4  11      728.34      640.32      6.41 o
   7   4  11      160.92      152.35      3.00 o
   8   4  11       22.80       24.04      1.56 o
   9   4  11       61.68       63.10      2.91 o
  10   4  11      132.31      141.61      3.96 o
   1   5  11        0.05        2.19      0.66 o
   2   5  11       57.72       62.86      1.55 o
   3   5  11       80.33       78.56      2.25 o
   4   5  11       13.90       11.30      1.02 o
   5   5  11        2.52        2.37      0.81 o
   6   5  11      140.69      121.98      2.66 o
   7   5  11        1.79       -0.37      0.83 o
   8   5  11       26.04       26.14      1.60 o
   9   5  11       38.70       38.35      2.05 o
   0   6  11      620.12      571.05      7.56 o
   1   6  11      271.57      270.55      3.22 o
   2   6  11      573.58      556.00      4.93 o
   3   6  11       58.28       60.14      1.71 o
   4   6  11       37.90       32.56      1.48 o
   5   6  11       10.62        9.41      1.17 o
   6   6  11        0.94       -0.12      0.88 o
   7   6  11       40.28       39.00      1.96 o
   8   6  11       27.84       35.81      1.98 o
   9   6  11        0.79       -1.18      1.74 o
   1   7  11      118.47      111.71      2.18 o
   2   7  11       60.50       62.79      1.71 o
   3   7  11      116.74      112.45      2.34 o
   4   7  11       64.99       61.24      1.97 o
   5   7  11      157.37      164.57      3.40 o
   6   7  11       45.57       42.90      1.99 o
   7   7  11       13.40       13.80      1.92 o
   8   7  11        5.75        5.06      1.44 o
   0   8  11      214.91      217.64      4.70 o
   1   8  11      294.71      303.40      3.97 o
   2   8  11       84.95       84.49      2.33 o
   3   8  11       44.23       49.88      2.01 o
   4   8  11       63.64       72.26      2.23 o
   5   8  11        0.09       -0.79      0.93 o
   6   8  11        2.71        2.51      1.27 o
   7   8  11        0.76        2.91      1.48 o
   1   9  11       86.18       84.82      2.96 o
   2   9  11        3.37        3.84      1.29 o
   3   9  11       87.41       85.23      2.70 o
   4   9  11       84.24       86.57      2.71 o
   5   9  11        7.74        3.83      1.34 o
   0  10  11       69.82       76.96      4.66 o
   1  10  11        7.44       10.06      1.79 o
   2  10  11       29.25       27.67      2.77 o
   3  10  11        6.09        6.34      1.82 o
   0   0  12     4758.02     4806.11     43.17 o
   1   0  12        2.99        6.06      1.06 o
   2   0  12       24.21       24.95      1.36 o
   3   0  12      428.60      403.49      5.87 o
   4   0  12     1994.21     1933.66     15.61 o
   5   0  12      196.39      195.98      4.21 o
   6   0  12      200.68      204.10      4.42 o
   7   0  12       30.56       38.54      2.30 o
   8   0  12       44.69       44.49      2.49 o
   9   0  12      222.66      180.83      4.68 o
  10   0  12      248.54      213.90      7.66 o
   1   1  12        2.02        3.42      0.51 o
   2   1  12      116.28      117.95      1.71 o
   3   1  12        0.15        0.81      0.48 o
   4   1  12       19.53       20.87      0.97 o
   5   1  12      283.90      255.61      3.55 o
   6   1  12       42.82       45.81      1.68 o
   7   1  12        4.41        3.81      0.93 o
   8   1  12       17.17       21.42      1.40 o
   9   1  12        1.45        1.43      0.93 o
  10   1  12       70.27       76.21      3.40 o
   0   2  12        6.68       12.77      0.99 o
   1   2  12       96.39      111.57      1.68 o
   2   2  12      103.66      109.50      1.67 o
   3   2  12        1.68        0.27      0.53 o
   4   2  12       94.96       96.89      1.88 o
   5   2  12       24.35       24.04      1.24 o
   6   2  12       12.08       10.32      1.07 o
   7   2  12      445.22      450.84      5.02 o
   8   2  12       66.96       65.20      2.04 o
   9   2  12       53.64       44.71      1.85 o
  10   2  12       41.03       35.50      2.60 o
   1   3  12       16.10       14.48      0.78 o
   2   3  12      135.83      139.12      1.91 o
   3   3  12      413.55      396.45      4.08 o
   4   3  12       71.35       72.47      1.82 o
   5   3  12      174.70      154.09      2.63 o
   6   3  12        0.39       -1.02      0.68 o
   7   3  12        1.85        0.91      0.84 o
   8   3  12        4.46        4.07      1.05 o
   9   3  12        0.76        0.72      1.01 o
  10   3  12      140.70      169.38      4.87 o
   0   4  12      160.44      151.22      3.05 o
   1   4  12       16.57       18.94      0.87 o
   2   4  12       74.88       61.53      1.53 o
   3   4  12        2.14        2.53      0.92 o
   4   4  12      208.29      209.07      3.72 o
   5   4  12        3.17        4.37      0.90 o
   6   4  12       27.53       19.39      1.33 o
   7   4  12      153.42      136.41      2.92 o
   8   4  12       35.20       36.68      1.80 o
   9   4  12        6.34        7.45      1.37 o
   1   5  12       55.87       61.94      1.61 o
   2   5  12        0.05       -0.85      0.57 o
   3   5  12       35.13       34.22      1.27 o
   4   5  12        2.85        3.92      0.88 o
   5   5  12      499.58      435.31      5.13 o
   6   5  12      247.29      210.00      3.55 o
   7   5  12       32.81       30.84      1.62 o
   8   5  12        2.17        3.28      1.06 o
   9   5  12        6.25        2.59      1.22 o
   0   6  12     1711.48     1740.97     16.69 o
   1   6  12      490.65      500.94      5.04 o
   2   6  12       38.81       39.95      1.40 o
   3   6  12        2.10        0.90      0.78 o
   4   6  12       30.90       28.07      1.48 o
   5   6  12       14.34        9.32      1.22 o
   6   6  12       94.57      101.27      2.82 o
   7   6  12       77.93       75.33      2.59 o
   8   6  12      185.53      197.67      4.11 o
   1   7  12       13.82       14.36      1.15 o
   2   7  12        3.28        5.05      0.88 o
   3   7  12      128.29      130.11      2.58 o
   4   7  12       27.69       30.17      1.57 o
   5   7  12        2.90        1.29      0.98 o
   6   7  12       15.44        6.96      1.24 o
   7   7  12        0.31        1.34      1.12 o
   0   8  12      254.33      260.11      6.18 o
   1   8  12     1422.91     1481.84     10.90 o
   2   8  12       91.00      101.79      2.61 o
   3   8  12       17.61       21.33      1.49 o
   4   8  12      107.80      104.89      2.65 o
   5   8  12        6.04        5.15      1.33 o
   6   8  12       16.25       17.06      1.73 o
   1   9  12       64.90       69.06      2.54 o
   2   9  12        0.07       -0.25      1.19 o
   3   9  12        0.21        1.10      1.21 o
   4   9  12        3.98        4.19      1.23 o
   0  10  12      103.56       95.91      5.15 o
   1  10  12      160.02      182.95     10.07 o
   1   1  13      178.93      178.11      2.18 o
   2   1  13      274.26      275.53      2.98 o
   3   1  13      394.95      402.99      3.99 o
   4   1  13      267.79      250.97      3.36 o
   5   1  13     1870.40     1826.12     12.43 o
   6   1  13       63.53       55.92      1.82 o
   7   1  13      142.33      130.35      2.68 o
   8   1  13      291.69      284.90      4.10 o
   9   1  13       55.45       54.02      2.07 o
  10   1  13       64.63       54.02      4.10 o
   0   2  13      110.06      107.81      2.28 o
   1   2  13      325.58      341.89      3.15 o
   2   2  13      204.00      206.48      2.40 o
   3   2  13      397.94      386.31      3.91 o
   4   2  13        5.38        4.58      0.78 o
   5   2  13      153.32      152.18      2.74 o
   6   2  13      383.38      357.39      4.37 o
   7   2  13       34.03       31.42      1.53 o
   8   2  13      251.74      254.68      3.87 o
   9   2  13        3.61        2.65      1.06 o
  10   2  13       50.83       48.32      6.25 o
   1   3  13       17.46       16.26      0.84 o
   2   3  13        2.21        1.16      0.58 o
   3   3  13       27.12       26.06      1.08 o
   4   3  13       39.28       30.40      1.34 o
   5   3  13      159.68      157.90      2.76 o
   6   3  13       47.68       44.33      1.75 o
   7   3  13      104.19      107.18      2.64 o
   8   3  13       21.51       19.86      1.50 o
   9   3  13        0.29       -0.78      1.01 o
   0   4  13     1605.35     1537.52     30.22 o
   1   4  13        5.82        4.83      0.71 o
   2   4  13      203.29      215.07      2.67 o
   3   4  13      131.08      122.84      2.18 o
   4   4  13      495.69      493.25      5.07 o
   5   4  13        2.43        4.51      0.95 o
   6   4  13       48.59       47.05      1.87 o
   7   4  13       21.24       16.45      1.39 o
   8   4  13       40.54       40.32      1.92 o
   9   4  13       12.62        8.33      1.31 o
   1   5  13     1010.16     1021.06      7.97 o
   2   5  13       28.81       26.67      1.22 o
   3   5  13        1.66        2.39      0.74 o
   4   5  13        0.03        0.44      0.83 o
   5   5  13       28.40       29.04      1.70 o
   6   5  13        0.83        1.24      0.97 o
   7   5  13       44.03       38.35      1.82 o
   8   5  13       19.17       14.68      1.43 o
   0   6  13      312.88      302.49      5.45 o
   1   6  13      296.47      303.55      3.88 o
   2   6  13       98.62      103.55      2.14 o
   3   6  13        2.25        2.60      0.86 o
   4   6  13        0.88        1.97      0.90 o
   5   6  13      108.54      101.28      2.81 o
   6   6  13       22.94       23.48      1.69 o
   7   6  13       16.74       11.89      1.51 o
   8   6  13       82.58       83.51      4.37 o
   1   7  13       60.43       67.88      1.99 o
   2   7  13       65.61       70.03      2.03 o
   3   7  13       27.87       32.04      1.65 o
   4   7  13      287.35      289.37      4.30 o
   5   7  13      139.01      133.35      3.88 o
   6   7  13       51.82       47.67      2.23 o
   7   7  13        5.03        2.61      1.35 o
   0   8  13      124.23      130.06      3.88 o
   1   8  13       16.06       16.62      1.32 o
   2   8  13       18.27       18.67      1.49 o
   3   8  13       10.28       12.42      1.62 o
   4   8  13       12.27       13.45      1.49 o
   5   8  13       45.27       37.12      2.90 o
   1   9  13      105.59      127.14      3.34 o
   2   9  13       11.54        7.88      1.60 o
   3   9  13       51.59       53.42      5.91 o
   0   0  14      694.63      671.47      9.25 o
   1   0  14      550.63      533.77      7.50 o
   2   0  14      545.98      557.50      6.59 o
   3   0  14      145.42      166.73      3.40 o
   4   0  14      492.22      476.49      7.05 o
   5   0  14      724.85      698.05      9.14 o
   6   0  14      356.67      355.18      6.32 o
   7   0  14      101.95      101.54      3.52 o
   8   0  14      153.98      135.27      4.13 o
   9   0  14       76.77       80.18      3.47 o
   1   1  14       22.61       29.60      1.13 o
   2   1  14        9.36        9.85      0.85 o
   3   1  14        5.22        4.03      0.75 o
   4   1  14      256.32      251.53      3.50 o
   5   1  14      124.78      124.17      2.55 o
   6   1  14        0.49       -0.74      0.77 o
   7   1  14        1.57        0.44      1.00 o
   8   1  14      116.36      100.65      2.56 o
   9   1  14       18.43       16.59      1.45 o
   0   2  14       28.61       31.45      1.73 o
   1   2  14      189.02      172.63      2.25 o
   2   2  14      669.87      654.64      5.19 o
   3   2  14      249.22      240.97      2.91 o
   4   2  14      273.76      248.19      3.46 o
   5   2  14     1099.80     1048.40      8.49 o
   6   2  14       11.31        9.10      1.36 o
   7   2  14       19.05       21.26      1.41 o
   8   2  14       57.62       46.14      1.90 o
   9   2  14      143.78      154.99      3.24 o
   1   3  14        3.80        4.26      0.71 o
   2   3  14      255.35      252.66      2.97 o
   3   3  14       19.52       22.24      1.07 o
   4   3  14      143.88      153.82      2.75 o
   5   3  14        4.05        3.95      0.94 o
   6   3  14        0.42       -0.76      0.83 o
   7   3  14        2.12        1.93      0.97 o
   8   3  14       75.60       77.82      2.51 o
   9   3  14        0.02       -0.19      1.39 o
   0   4  14        4.92        6.02      1.31 o
   1   4  14       10.22        7.38      0.85 o
   2   4  14      107.34      105.65      1.96 o
   3   4  14       25.61       24.94      1.22 o
   4   4  14        3.87        2.36      0.82 o
   5   4  14      163.95      137.77      2.92 o
   6   4  14        6.70        7.52      1.12 o
   7   4  14       10.62        8.29      1.21 o
   8   4  14      120.29      104.73      2.88 o
   1   5  14       28.82       26.34      1.34 o
   2   5  14      377.99      349.76      4.17 o
   3   5  14       44.47       41.19      1.58 o
   4   5  14      150.88      137.74      2.87 o
   5   5  14        0.44        1.19      1.00 o
   6   5  14       28.26       33.03      1.87 o
   7   5  14       21.63       21.70      1.70 o
   8   5  14        2.66        4.23      1.55 o
   0   6  14        4.12        2.91      1.26 o
   1   6  14        7.66        9.57      1.07 o
   2   6  14       26.32       27.49      1.43 o
   3   6  14       29.65       26.55      1.52 o
   4   6  14       11.97       17.87      1.39 o
   5   6  14       58.61       43.61      2.09 o
   6   6  14       94.57       84.38      2.75 o
   7   6  14       99.98      115.51      3.54 o
   1   7  14       21.05       21.94      1.37 o
   2   7  14       50.35       50.02      1.85 o
   3   7  14      140.82      135.19      3.25 o
   4   7  14       61.00       67.17      2.25 o
   5   7  14        0.14        2.03      1.12 o
   6   7  14       37.94       44.30      4.83 o
   0   8  14       28.93       29.35      4.47 o
   1   8  14       51.02       66.87      2.12 o
   2   8  14      358.28      388.04      5.25 o
   3   8  14       83.96       93.14      2.89 o
   4   8  14       42.72       44.92      2.70 o
   1   9  14        2.24        1.68      1.71 o
   1   1  15      216.93      214.51      2.76 o
   2   1  15       10.16       13.82      0.96 o
   3   1  15       73.14       79.06      1.96 o
   4   1  15       64.27       69.11      2.01 o
   5   1  15      125.44      137.20      2.74 o
   6   1  15       44.20       48.84      1.84 o
   7   1  15       20.96       23.50      1.50 o
   8   1  15       59.74       56.14      2.21 o
   9   1  15       37.68       44.41      3.26 o
   0   2  15      257.62      259.63      4.31 o
   1   2  15        9.19       13.92      1.02 o
   2   2  15        1.29        2.22      0.71 o
   3   2  15      182.88      186.73      2.98 o
   4   2  15       16.11       21.26      1.30 o
   5   2  15       64.85       71.22      2.09 o
   6   2  15       17.07       13.17      1.23 o
   7   2  15       34.78       37.38      1.72 o
   8   2  15       37.05       39.33      1.85 o
   1   3  15        0.54        0.25      0.69 o
   2   3  15       66.54       62.20      1.61 o
   3   3  15      215.38      206.66      2.82 o
   4   3  15      169.81      145.02      2.76 o
   5   3  15      155.41      147.88      3.08 o
   6   3  15       24.98       24.75      1.58 o
   7   3  15       59.68       64.29      2.30 o
   8   3  15       80.65       67.82      2.43 o
   0   4  15      118.94      130.61      3.54 o
   1   4  15       30.41       29.91      1.52 o
   2   4  15      104.17      105.38      2.33 o
   3   4  15      169.83      151.35      2.77 o
   4   4  15      204.41      179.02      3.64 o
   5   4  15      219.17      215.64      5.21 o
   6   4  15        0.48        1.33      0.97 o
   7   4  15        0.21        0.20      1.01 o
   8   4  15        0.62        2.09      2.01 o
   1   5  15       53.80       57.61      1.84 o
   2   5  15       37.46       35.87      1.70 o
   3   5  15        4.25        2.48      1.20 o
   4   5  15       45.00       36.28      1.88 o
   5   5  15      169.60      172.14      3.72 o
   6   5  15       63.99       65.34      2.48 o
   7   5  15        0.29        0.82      1.40 o
   0   6  15      173.55      176.62      8.25 o
   1   6  15       15.32       17.71      1.33 o
   2   6  15      118.32      121.17      2.61 o
   3   6  15       14.27       23.19      2.19 o
   4   6  15        0.47       -0.59      0.97 o
   5   6  15       80.56       83.51      2.73 o
   6   6  15       76.53       85.33      2.86 o
   1   7  15        1.65        0.98      0.92 o
   2   7  15       63.42       66.33      2.13 o
   3   7  15      165.36      169.62      3.73 o
   4   7  15       31.87       32.64      2.20 o
   5   7  15        0.83       -0.05      1.77 o
   0   8  15       75.88       76.00      3.29 o
   1   8  15        3.60        3.34      1.06 o
   2   8  15       92.56      111.69      3.40 o
   3   8  15       21.29       30.21      4.48 o
   0   0  16      501.66      508.97     10.56 o
   1   0  16       99.48       98.40      3.23 o
   2   0  16       18.21       17.29      1.56 o
   3   0  16     1658.29     1653.92     14.72 o
   4   0  16       21.04       19.52      1.89 o
   5   0  16       97.87       96.79      3.38 o
   6   0  16        2.42        2.46      1.33 o
   7   0  16        0.52        1.13      1.41 o
   8   0  16       58.15       53.59      3.50 o
   1   1  16      209.94      210.94      3.04 o
   2   1  16       48.67       52.45      1.58 o
   3   1  16        5.08        4.58      0.91 o
   4   1  16       18.51       19.08      1.35 o
   5   1  16       10.04        8.92      1.15 o
   6   1  16        8.15        5.31      1.05 o
   7   1  16       10.85       14.44      1.37 o
   8   1  16       14.73       19.74      1.66 o
   0   2  16      149.86      153.62      3.94 o
   1   2  16        8.69        6.19      0.93 o
   2   2  16      126.53      128.47      2.43 o
   3   2  16       99.88       97.81      2.21 o
   4   2  16       55.43       49.45      1.83 o
   5   2  16        5.58        4.56      1.23 o
   6   2  16       23.53       20.44      1.44 o
   7   2  16       30.54       25.74      1.62 o
   8   2  16       43.34       49.50      2.95 o
   1   3  16        2.94        2.83      0.82 o
   2   3  16       27.09       25.25      1.31 o
   3   3  16       69.97       73.65      2.19 o
   4   3  16       63.44       58.90      2.11 o
   5   3  16       10.77        7.58      1.17 o
   6   3  16      102.45      113.00      2.91 o
   7   3  16       23.61       16.04      1.52 o
   0   4  16       22.04       22.26      1.89 o
   1   4  16       26.43       25.95      1.88 o
   2   4  16       13.62       10.84      1.24 o
   3   4  16      160.90      175.30      3.32 o
   4   4  16       60.24       62.08      2.17 o
   5   4  16       23.20       21.89      1.57 o
   6   4  16        9.26        7.44      1.27 o
   7   4  16       76.69       88.72      3.63 o
   1   5  16       24.73       22.42      1.46 o
   2   5  16       13.24       12.81      1.31 o
   3   5  16      264.61      276.46      4.65 o
   4   5  16       13.36       17.41      2.03 o
   5   5  16        7.81        7.38      1.35 o
   6   5  16       89.34       87.24      3.50 o
   0   6  16        5.25        6.43      1.53 o
   1   6  16       15.73       15.56      1.32 o
   2   6  16        2.26        2.08      1.05 o
   3   6  16      879.95      918.53      9.50 o
   4   6  16        0.34        0.50      1.26 o
   5   6  16       14.71       14.51      1.91 o
   1   7  16       28.27       30.41      1.63 o
   2   7  16       20.80       23.86      1.65 o
   3   7  16       72.14       65.34      3.11 o
   1   1  17       90.95       86.76      2.29 o
   2   1  17      766.77      782.35      6.67 o
   3   1  17      618.55      621.70      6.24 o
   4   1  17      369.94      371.06      5.02 o
   5   1  17       11.46       14.12      1.31 o
   6   1  17       31.12       36.96      1.79 o
   7   1  17        0.01        1.48      1.13 o
   0   2  17      311.55      327.97      6.03 o
   1   2  17       19.47       20.96      1.38 o
   2   2  17      232.91      236.78      3.38 o
   3   2  17      350.30      357.34      4.52 o
   4   2  17       75.32       78.02      2.25 o
   5   2  17       27.79       28.38      1.58 o
   6   2  17        0.04       -1.37      0.91 o
   7   2  17        7.17        8.44      1.64 o
   1   3  17      237.30      238.99      3.38 o
   2   3  17       30.51       28.59      1.43 o
   3   3  17       84.12       77.17      2.35 o
   4   3  17        8.50        8.29      1.32 o
   5   3  17       15.29       20.67      1.58 o
   6   3  17        0.25       -0.89      0.98 o
   0   4  17      510.28      516.09      9.27 o
   1   4  17       21.09       22.20      1.52 o
   2   4  17      117.39      114.89      2.82 o
   3   4  17       27.38       26.65      1.81 o
   4   4  17       26.12       27.86      2.05 o
   5   4  17        0.80        2.12      1.06 o
   6   4  17        0.03        2.04      1.65 o
   1   5  17        0.77        0.46      0.95 o
   2   5  17       38.25       33.37      1.80 o
   3   5  17        4.89        7.08      1.36 o
   4   5  17       21.48       25.24      2.02 o
   5   5  17        0.70        1.56      1.55 o
   0   6  17       25.22       23.72      2.11 o
   1   6  17       30.79       28.45      1.74 o
   2   6  17        8.12        8.25      1.37 o
   3   6  17        1.19        0.44      1.36 o
   0   0  18     1402.58     1503.42     22.65 o
   1   0  18       10.68       10.30      1.76 o
   2   0  18        4.80        6.78      1.63 o
   3   0  18       19.51       28.05      3.41 o
   4   0  18       62.28       57.92      3.14 o
   5   0  18      144.06      143.47      7.70 o
   6   0  18       12.30       15.91      2.48 o
   1   1  18       23.22       24.06      1.51 o
   2   1  18       57.09       65.50      2.38 o
   3   1  18       17.67       14.97      1.45 o
   4   1  18        0.00        0.21      0.92 o
   5   1  18       24.64       26.76      1.64 o
   6   1  18       40.14       44.80      2.51 o
   0   2  18       16.95       17.12      2.01 o
   1   2  18       12.24       15.68      1.36 o
   2   2  18      217.35      223.35      3.65 o
   3   2  18      126.36      132.36      3.15 o
   4   2  18       13.24        7.01      1.49 o
   5   2  18       49.22       47.03      1.96 o
   6   2  18       53.27       46.26      5.34 o
   1   3  18       72.51       70.58      2.38 o
   2   3  18        4.88        4.37      1.09 o
   3   3  18       80.54       84.00      2.77 o
   4   3  18        9.93       13.85      1.57 o
   5   3  18        3.71        2.58      1.62 o
   0   4  18      116.79      122.25      4.55 o
   1   4  18       10.35        9.57      1.46 o
   2   4  18       68.01       59.74      2.24 o
   3   4  18       38.02       35.27      2.60 o
   4   4  18        1.01        0.40      1.80 o
   1   5  18        0.44        0.05      0.95 o
   2   5  18      174.46      176.91      3.90 o
   3   5  18       30.64       41.14      4.14 o
   1   1  19        0.02        4.69      2.32 o
   2   1  19       23.48       19.42      1.53 o
   3   1  19      151.12      161.34      3.79 o
   4   1  19       81.62       84.06      2.66 o
   0   2  19      150.71      143.80      4.32 o
   1   2  19      167.72      193.36      3.53 o
   2   2  19        1.00        2.42      1.09 o
   3   2  19       11.14       15.99      1.67 o
   4   2  19        0.66       -0.10      1.48 o
   1   3  19       35.06       33.88      1.90 o
   2   3  19       51.13       58.32      2.49 o
   3   3  19       39.48       37.74      3.48 o
   0   4  19       38.53       46.61      3.26 o
   1   4  19        8.05        5.53      1.73 o
   2   4  19       84.62       99.95      7.44 o
   0   0  20      820.97      885.35     23.90 o
   1   0  20      137.11      151.34      4.68 o
   2   0  20       77.27       84.96      5.25 o
   3   0  20       69.16       69.44      6.93 o
   1   1  20       29.42       34.81      1.89 o
   2   1  20       35.65       37.34      2.68 o
   0   2  20       10.76       16.11      3.70 o
   1   2  20      294.53      320.04      5.37 o
   2   2  20      131.30      155.02      5.31 o
 
